# Supplementary material for: Screening analysis of ubiquitin ligases reveals G2E3 as a potential target for chemosensitizing cancer cells
Source: Oncotarget. 2014 Dec 15;6(2):617–32. doi: 10.18632/oncotarget.2710 (PMC4359243; doi:10.18632/oncotarget.2710)
Supplement: Supplementary file 2 [file oncotarget-06-617-s002.xlsx]

## Sheet: Sheet1
Supplementary Table S1: Results from the siRNA screen to identify modulators of the cellular response to cisplatin. U2OS cells were transfected with a library containing siRNAs against 327 human ubiquitin ligases and 92 deubiquitinating enzymes with three different siRNAs per target gene. The cells were treated with 30 µM cisplatin for 16 h, fixed and stained for γH2AX. Automated microscopy and i…
Gene Symbol	robust z-score of γH2AX intensity			average robust z-score of γH2AX intensity
PC: RNF8	-3.30954	-3.61223	-4.32034	-3.74737
PC: BRCA1	-3.08767	-3.44191	-3.60066	-3.37675
PSMD7	-1.34278	-3.7893	-3.49221	-2.87476
PSMD14	-3.52048	-2.38727	-2.34273	-2.75016
MDM2	-2.90301	-4.45076	-0.224411	-2.52606
ZNRF4	-1.73969	-4.63947	-0.88359	-2.42092
LONRF1	-2.06999	-4.45927	-0.669159	-2.39947
TRIM23	-3.12715	-2.42507	-1.24279	-2.26501
TRIM38	-2.24332	-0.784339	-3.51378	-2.18048
G2E3	-3.34964	0.83051	-3.98583	-2.16832
PXMP3	-0.859689	-4.86749	-0.543111	-2.0901
RNF13	-0.854488	-1.33615	-3.96226	-2.05097
FBXW4	-1.27981	-1.63137	-3.11087	-2.00735
RBBP6	-1.7647	-1.89857	-2.35143	-2.0049
HLTF	0.574699	-5.27921	-1.00261	-1.90237
FBXO11	-2.68342	-0.910904	-1.7928	-1.79571
BAP1	-3.43354	-0.657504	-1.26308	-1.78471
MEX3C	-2.77777	-0.479034	-2.09523	-1.78401
BAZ1A	-1.60792	0.710329	-4.45296	-1.78352
ATXN3	-3.79327	0.537052	-2.06056	-1.77226
USP42	-2.82942	-1.11939	-1.34529	-1.7647
MARCH7	-1.67373	-2.84427	-0.692803	-1.73693
LMO7	-3.67038	-0.177627	-0.971111	-1.60637
USP1	-3.34352	0.0808326	-1.46301	-1.57523
TRIM24	-1.01435	0.20074	-3.89904	-1.57088
MUL1	-1.91349	-2.32226	-0.416595	-1.55078
NFXL1	2.03155	-0.377202	-6.27928	-1.54164
SH3RF2	-1.29	-2.82155	-0.427004	-1.51285
MDM4	-0.511755	-1.88648	-2.12774	-1.50866
CBLL1	-1.33701	-0.812979	-2.30325	-1.48441
STUB1	-1.23468	-1.37605	-1.80489	-1.47187
TSPAN17	-2.16859	-1.19757	-0.952682	-1.43962
PDZRN4	-0.669227	-2.98487	-0.624388	-1.42616
MYST3	-2.78586	-2.53792	1.08541	-1.41279
MPND	-0.387881	-0.550186	-3.28519	-1.40775
CUL4B	-0.287783	-1.63021	-2.28971	-1.40257
STAMBP	-0.0326599	-2.24	-1.88903	-1.38723
RNF4	-0.2408	-2.1357	-1.78328	-1.3866
RNF145	-2.03756	0.665304	-2.77263	-1.38163
JOSD3	-2.62145	1.16715	-2.68853	-1.38094
NEURL	-1.65952	0.0188961	-2.45006	-1.36356
RNF44	0.0891465	-1.38147	-2.71607	-1.33613
TRIM5	-1.7617	0.49294	-2.68919	-1.31932
USP48	-0.601704	-3.11354	-0.222428	-1.31256
TRIM21	-2.20831	-0.032139	-1.47756	-1.23934
TRAIP	-1.68408	-1.36222	-0.597914	-1.21474
BRCA1	-1.37505	-0.334498	-1.90038	-1.20331
DTX4	-1.5501	-0.370626	-1.65286	-1.1912
TRIM49	2.25973	-2.61348	-3.18921	-1.18099
ARIH2	-1.95995	0.187538	-1.76613	-1.17951
USP51	-2.34371	-1.01105	-0.182736	-1.17916
TRAF5	-0.235828	-3.5937	0.366831	-1.15423
TRIM59	0.0885752	-2.29207	-1.15371	-1.11907
March10	-1.38862	-1.65708	-0.275656	-1.10712
RNF43	-0.468178	-0.00292133	-2.82565	-1.09892
March8	0.22649	-2.25915	-1.17809	-1.07025
RNF6	-1.8618	-0.0983361	-1.21877	-1.05964
RNF125	-1.37184	-1.58981	-0.192943	-1.05153
RBX1	0.258685	1.02056	-4.42581	-1.04886
TRIM42	-1.14917	0.827229	-2.82216	-1.04803
NDFIP1	-0.73319	-0.984529	-1.3349	-1.01754
March5	-0.903403	-0.255054	-1.88901	-1.01582
RING1	-0.60202	-2.2129	-0.0515547	-0.955491
TRIM52	-1.85214	-0.0103109	-0.973366	-0.945273
BARD1	-0.765968	-0.206623	-1.86214	-0.944909
SIAH2	-2.01767	-1.86915	1.06759	-0.939744
LONRF2	-2.92418	-0.13231	0.259866	-0.932208
MGRN1	-0.187582	-1.5481	-1.05452	-0.930068
ZNF313	-0.218186	-0.54595	-1.99584	-0.91999
ZNF364	-0.965271	4.48872	-6.26701	-0.91452
AMFR	-1.00837	-1.76462	0.0349511	-0.912679
RNF166	0.525499	-3.71721	0.462225	-0.90983
USP12	0.129398	-1.15995	-1.68295	-0.904501
RNF2	-1.80277	0.245551	-1.14303	-0.900085
TRIM3	-0.734676	-1.08056	-0.8737	-0.896311
IRF9	-2.03358	-0.342863	-0.296159	-0.890866
COPS5	-0.738007	1.0393	-2.91227	-0.870326
ZNF645	-0.354898	-2.18655	-0.0319104	-0.857787
RNF8	0.347827	-0.322953	-2.52154	-0.832222
TRIM36	-0.298857	-1.34527	-0.849862	-0.831329
CGRRF1	-1.55108	-0.293408	-0.639159	-0.827881
USP50	0.320147	-2.19895	-0.591763	-0.823523
SMURF2	-1.77958	-0.546029	-0.12015	-0.815252
DTX2	-0.483742	-1.1748	-0.732681	-0.797075
NFX1	1.18575	-3.48084	-0.0738148	-0.789636
USP17	-0.0365065	-0.0213848	-2.30741	-0.788433
RNF41	-0.728398	-0.168148	-1.41303	-0.769858
DTX3	-1.28606	-0.721302	-0.297611	-0.768325
TRIM61	-0.622234	-1.20129	-0.466653	-0.763394
MEX3D	-1.39017	-1.27784	0.457475	-0.736843
RNF113B	-0.427018	-1.76545	0.00763479	-0.728279
FBXO21	-1.57589	1.73353	-2.32734	-0.723235
MKRN3	0.85206	0.176453	-3.19506	-0.722184
USP38	-0.799907	-1.43001	0.0660745	-0.72128
BAZ1B	-0.0226211	-1.34731	-0.787838	-0.719257
TRIM33	0.202609	0.10922	-2.45115	-0.713106
USP4	-0.157607	-0.410451	-1.5312	-0.699751
OTUB2	-0.348152	-0.369019	-1.37992	-0.69903
USP2	-1.00259	0.733314	-1.7928	-0.687358
RNF20	-0.132747	-1.1171	-0.802226	-0.684025
AGTR1	-1.19128	0.14292	-0.987474	-0.678612
TRIM10	-1.45931	0.0073306	-0.55057	-0.667518
RNF103	0.43797	-1.48539	-0.899258	-0.648893
TRAF2	-1.33229	-0.608108	-0.00245661	-0.647618
RNF113A	-0.565545	-0.248465	-1.1251	-0.646371
RFPL3	-0.893277	-0.705925	-0.273881	-0.624361
USP3	0.236577	-0.703612	-1.38478	-0.617271
RNF144A	-1.41131	-0.503166	0.0631163	-0.617121
USP31	-1.22552	0.028445	-0.647111	-0.614728
UBE2L3	-0.506856	-2.12023	0.802654	-0.608144
USP22	0.405945	-1.42252	-0.794823	-0.603801
USP35	-0.228247	0.140351	-1.70559	-0.59783
LNX1	0.796178	-2.43277	-0.153909	-0.596832
RNF121	-0.301642	-1.73443	0.250836	-0.595077
RNF123	0.436852	-0.241606	-1.96141	-0.58872
USP45	1.03974	-0.130803	-2.64356	-0.578207
TRIM32	-2.148	0.717863	-0.301483	-0.577207
CNOT4	-0.53205	-1.2838	0.144443	-0.557136
RNF169	-0.707349	-1.20472	0.294638	-0.539144
RNF219	-1.84455	0.00292133	0.259394	-0.527413
BRCC3	1.19097	-0.0428813	-2.715	-0.522307
MYLIP	-3.87019	1.18664	1.12636	-0.519063
RNF183	0.521877	-0.62926	-1.43291	-0.513432
RFPL1	-2.69935	-0.350499	1.52488	-0.508326
PCGF6	2.73748	-1.34788	-2.91036	-0.506918
MKRN1	0.461764	-0.506355	-1.42148	-0.488689
LOC220594	-0.2505	-1.09344	-0.0599745	-0.467972
ANKIB1	0.491715	-0.243177	-1.64223	-0.464564
FBXO8	0.817406	-3.06435	0.860181	-0.462253
CUL1	-2.46131	0.289523	0.788648	-0.461047
PEX12	0.117949	0.307093	-1.79744	-0.457468
ZNF294	-1.0058	-0.212918	-0.119492	-0.44607
OTUD6A	-1.31913	-0.0283569	0.0637648	-0.427909
LRSAM1	-0.0860911	-1.5666	0.416376	-0.412106
FBXO10	-0.527449	1.51403	-2.21836	-0.410595
MLL3	-1.80078	0.316495	0.258172	-0.408704
SIAH1	-1.00682	1.41225	-1.57669	-0.390421
TRIM35	-0.575777	1.84463	-2.41281	-0.381318
OTUD5	0.749234	-0.648937	-1.2338	-0.377835
CUL4A	-1.04941	0.0103109	-0.0860125	-0.375036
USP24	0.328585	-0.135392	-1.30712	-0.371307
TRIM65	0.0278076	0.26989	-1.40445	-0.368919
RNF185	-2.19619	0.367109	0.727237	-0.36728
ZNRF2	0.70036	-2.78574	0.985647	-0.366577
RNF11	-1.68402	-0.355243	1.03507	-0.33473
BMI1	0.307565	0.348763	-1.63779	-0.327155
USP46	-0.34079	-0.109621	-0.514512	-0.321641
RNF122	-0.0966764	-0.532973	-0.33112	-0.320257
RSPRY1	-1.99011	1.56137	-0.517359	-0.315365
CHFR	-1.52835	1.69264	-1.10609	-0.313937
UCHL1	0.4788	-1.42393	0.00435783	-0.313592
UBE4B	1.10807	-1.54697	-0.493436	-0.310775
USP30	-1.19365	0.781909	-0.503567	-0.305104
UBE4A	1.31352	-0.923118	-1.30444	-0.304679
PCGF3	-1.27791	-0.508361	0.883976	-0.300763
RNF150	0.169583	-0.311059	-0.759202	-0.300226
USP49	-0.412374	-3.21623	2.73957	-0.296342
RNFT1	0.879259	-0.81512	-0.940591	-0.29215
COPS6	-1.58067	-0.970453	1.69209	-0.286344
FBXW11	0.130912	0.325813	-1.31415	-0.285807
RCHY1	-1.59799	0.867598	-0.124728	-0.28504
RNF38	1.58439	-1.3651	-1.06866	-0.283122
SYVN1	-1.17077	0.160311	0.167006	-0.281151
ZRANB1	-0.562555	-2.37433	2.16572	-0.257056
ZNF179	-0.405299	0.656117	-1.01943	-0.256205
NHLRC1	-0.913868	-1.55963	1.70796	-0.255182
DZIP3	-0.91159	0.195072	-0.0230098	-0.24651
TRIM22	1.23843	-0.761691	-1.21301	-0.245423
TRIM58	0.26882	-0.313946	-0.629662	-0.224929
TRIM11	0.157441	0.41434	-1.22823	-0.218817
NDFIP2	-0.767516	-0.511429	0.647942	-0.210334
TRIM72	-0.825776	-0.533767	0.738708	-0.206945
BRAP	-0.668769	1.42987	-1.37921	-0.206038
VPS8	0.197754	-0.305851	-0.483736	-0.197278
USP54	0.995289	-0.00549813	-1.57899	-0.196401
XIAP	-0.573723	0.785489	-0.796782	-0.195005
RNF148	0.171205	1.48124	-2.20329	-0.183615
MIB2	-1.93958	1.34312	0.0684485	-0.176005
USP43	0.78602	-3.08982	1.7948	-0.169665
CHD5	-2.26899	-0.280893	2.04385	-0.168679
PML	-3.01754	0.414499	2.14298	-0.153353
PAN2	-1.5385	0.915676	0.17454	-0.149428
KIAA0182	1.54347	-1.75699	-0.226779	-0.146769
BIRC7	1.18643	-2.12098	0.502981	-0.143857
PJA2	2.50496	-1.06468	-1.86506	-0.141593
USP37	-1.47061	1.11874	-0.0345193	-0.128796
USP7	-0.319929	0.378651	-0.418605	-0.119961
PRPF8	-1.07615	0.897217	-0.140284	-0.106405
RFPL2	-0.740101	-0.339904	0.774396	-0.10187
TRIM26	1.29871	-1.95537	0.400535	-0.0853763
FBXL7	-1.63167	0.654615	0.729278	-0.0825906
RFPL4B	-0.145001	-1.3195	1.2281	-0.0788011
SUGT1	-1.27265	0.16841	0.874151	-0.0766962
RNF126	-0.891518	-0.168512	0.835928	-0.0747007
RNF135	0.744113	-2.37562	1.42132	-0.0700607
USP25	2.04476	-1.24762	-1.00359	-0.0688132
RFFL	0.797966	0.0118917	-1.0156	-0.0685822
USP28	-1.39038	-0.237075	1.42391	-0.0678503
CUL2	1.37588	-2.36605	0.789278	-0.0669658
MNAT1	0.0770423	0.426493	-0.70356	-0.0666751
BLID	0.949001	-2.58757	1.45208	-0.0621628
FBXL21	1.03362	-1.02212	-0.192948	-0.0604812
WHSC1L1	1.01955	0.54238	-1.72361	-0.0538955
WHSC1	0.669842	-2.00498	1.18545	-0.0498945
UHRF1	0.101596	0.781805	-1.03225	-0.0496148
RNF213	0.810131	-0.224339	-0.726117	-0.046775
CUL5	0.981431	1.75071	-2.83378	-0.0338796
RNF7	-1.28418	2.31843	-1.10267	-0.0228066
VPS11	0.251806	-2.11959	1.80546	-0.0207753
IFP38	0.294559	-0.192242	-0.116143	-0.00460841
ZNRF1	-0.711952	-0.527274	1.23051	-0.0029045
USP11	-1.1809	1.33712	-0.163655	-0.00247812
ANAPC11	1.14708	0.0814251	-1.22627	0.000744175
TRIM69	0.356217	3.46297	-3.81124	0.00265209
MIB1	-0.15999	-0.521735	0.736913	0.0183958
TOPORS	-0.667982	0.323184	0.402606	0.0192689
USP21	0.633954	-0.266866	-0.294476	0.0242041
KIAA1542	-1.13045	1.57885	-0.373548	0.0249498
SH3RF1	0.470115	0.638952	-1.02909	0.0266582
ZSWIM2	0.724102	-0.817722	0.270776	0.0590522
FBXL3	1.92365	-0.348724	-1.39189	0.0610136
RNF14	0.601786	-0.164438	-0.236484	0.0669546
TRIM62	-0.608503	-0.00218925	0.827442	0.0722499
MYCBP2	0.496469	-0.185097	-0.0926373	0.0729118
March2	0.730823	-1.18116	0.670011	0.0732234
TRIM2	-1.73499	1.78572	0.178276	0.0763357
PCGF2	-1.08146	-0.996576	2.32271	0.0815601
TRIM43	-1.31149	-0.0188961	1.60005	0.0898867
RNF149	-0.511836	0.00218925	0.790762	0.0937051
RNF25	2.57866	-0.556706	-1.72958	0.0974568
TRIM37	-0.667123	0.0640794	0.909003	0.101986
RNF26	-0.420487	2.21144	-1.47898	0.103991
CUL3	0.699713	-1.41591	1.03052	0.104774
LONRF3	-0.466301	1.50875	-0.716638	0.108603
MAP3K1	-0.612453	1.08947	-0.145992	0.110341
TRIM40	-0.918835	-0.175848	1.44908	0.118132
TRIM68	2.19236	-1.83674	-0.000643467	0.118325
DPF1	0.495909	-0.253125	0.112474	0.118419
PHF7	0.501396	-0.216163	0.0803933	0.121875
CYLD	-1.16344	1.30148	0.25666	0.131565
RNF152	0.622751	1.20988	-1.43321	0.133139
OTUD7A	-1.6799	1.48402	0.604038	0.136054
USP44	-0.964558	1.66308	-0.25991	0.146203
MID2	0.0627949	1.10923	-0.731192	0.146945
BIRC8	1.9222	-0.203325	-1.27049	0.14946
RNF5	-0.518059	-0.0687016	1.03945	0.150897
TRIM13	0.566893	-0.856078	0.746774	0.15253
PARP11	-0.125012	0.477484	0.134962	0.162478
TRIML1	0.726293	0.0672722	-0.290782	0.167595
STAMBPL1	-0.0259282	-0.769569	1.31852	0.17434
DUB3	1.32398	-1.7239	0.956217	0.185431
BDKRB1	-1.87022	3.20922	-0.773687	0.188439
TRIM25	-1.81273	-0.861669	3.2403	0.188634
UBR3	1.44946	-1.14311	0.277646	0.194667
RNF17	-0.730241	0.399955	0.944779	0.204831
USP16	-0.984325	0.679303	0.936191	0.21039
TRIM31	-1.15721	-0.228913	2.01924	0.21104
USP40	0.155311	1.36585	-0.827119	0.231347
USP14	-0.738044	1.19934	0.235388	0.232226
TRIM60	-0.0679891	-0.571346	1.34754	0.236068
RNF32	-0.122614	-0.710877	1.5719	0.246136
RNF182	0.993177	0.306813	-0.544015	0.251991
RNF181	-1.55486	0.703584	1.61722	0.255314
RNF139	0.212844	0.883117	-0.327193	0.256256
TRIM4	1.49145	-1.11178	0.455876	0.278517
MARCH9	-0.632389	2.15079	-0.677203	0.280399
TTC3	2.93375	-2.00555	-0.0849177	0.281096
RNF141	-0.081643	-0.349445	1.29323	0.287382
RNF212	0.948416	-1.0778	0.997993	0.289536
TRIM6	1.08483	0.697036	-0.883987	0.299293
UBOX5	0.66507	0.115351	0.161106	0.313842
FBXL5	0.994219	-0.038774	0.00245661	0.3193
ARIH1	0.302956	0.63709	0.0515547	0.330534
RNF167	-1.00778	1.80957	0.212178	0.337989
TRIM27	-0.390386	1.10852	0.310373	0.342836
LNX2	-1.18334	0.900898	1.32068	0.346077
MYSM1	-0.249338	2.17571	-0.870231	0.352047
DTX3L	2.1559	-0.143209	-0.953065	0.353208
UHRF2	1.03734	0.810392	-0.769817	0.359305
MID1	0.302472	1.6194	-0.843387	0.359494
DPF2	1.33885	-0.222198	-0.00763479	0.369672
TRIM47	0.0814262	1.56856	-0.532198	0.372596
USP20	0.536313	0.287412	0.404257	0.409327
EIF3F	-0.507812	-0.325538	2.07615	0.414268
FBXL4	0.38582	-0.147067	1.00476	0.414503
RNF130	1.50894	0.329545	-0.587261	0.417074
WDSUB1	-0.515184	0.33827	1.43811	0.420399
BIRC3	-1.21171	0.894775	1.58175	0.421607
WWP1	-0.229979	0.476206	1.03039	0.42554
TRAF4	0.195086	0.896105	0.18849	0.42656
USP6	-0.039114	-0.684758	2.03663	0.437587
PRPF19	-0.982774	-0.0960562	2.40235	0.441173
RNF128	0.978925	0.786609	-0.441607	0.441309
USP41	-0.950397	0.589342	1.70078	0.446575
USP32	0.646137	-0.802902	1.50179	0.448342
RNF180	-1.14104	0.726861	1.77964	0.455154
RNF19A	0.715678	-0.16323	0.83053	0.460992
RNF12	-0.509005	2.13646	-0.228975	0.466161
C16orf28	-0.464231	1.53748	0.36255	0.478601
JOSD2	-1.02742	2.65198	-0.183899	0.480219
TRIM7	-0.200438	1.7567	-0.0890967	0.489054
TRIM46	1.44786	-1.02448	1.04901	0.490797
RNF217	0.790591	0.233153	0.499489	0.507744
ATXN3L	0.542549	-0.1088	1.11872	0.51749
JOSD1	1.84434	0.125918	-0.414608	0.518551
TRIM41	1.55128	-1.0697	1.1124	0.531328
OTUD4	0.43862	0.444654	0.718527	0.533934
WWP2	-1.66381	1.24107	2.03099	0.536084
PEX10	1.502	0.420985	-0.259878	0.55437
VPS41	1.08269	1.26853	-0.662778	0.562813
RNF34	-0.0186064	2.00128	-0.290589	0.564027
RNF39	-0.423879	0.951546	1.16649	0.564718
VCPIP1	1.01939	0.6837	-0.00435783	0.566243
RNF133	1.35393	0.0511917	0.297704	0.567609
CBLB	0.840764	0.444421	0.418997	0.568061
USP5	-1.2324	2.16817	0.782743	0.572837
FBXO4	1.70816	-1.3423	1.35371	0.57319
MLL2	-1.52614	1.69971	1.57473	0.582768
TRIM8	-0.0318061	1.22218	0.565951	0.585443
USP8	0.315629	0.337546	1.10585	0.586341
DTX1	-0.976242	1.0101	1.73171	0.588523
UCHL3	-1.53313	3.1875	0.117118	0.590497
PHF21A	2.40046	0.675429	-1.29131	0.594859
YOD1	0.974416	-0.13222	0.996412	0.612869
BFAR	-1.79304	3.29988	0.335647	0.614165
RNF151	1.57592	-0.148506	0.441658	0.623025
PARC	0.573153	0.526317	0.77081	0.623427
TRIM39	1.12495	0.511523	0.269082	0.635184
RNF138	3.73371	-1.04577	-0.748977	0.646321
DCST1	0.678623	0.950023	0.312783	0.647143
TRIM48	-0.518338	0.711706	1.76349	0.652286
RNF214	2.4398	-0.977881	0.498804	0.653574
USP10	1.53265	0.00549813	0.423742	0.653964
RNF111	1.09908	-0.0549741	0.9653	0.669802
TRIM50	1.38285	1.73749	-1.0311	0.696414
RNF24	0.247815	0.37934	1.46444	0.6972
RNF10	0.931727	-0.0493421	1.25434	0.712243
USP9Y	0.294691	0.988954	0.863912	0.715852
PCGF5	-0.179076	2.25238	0.0948756	0.722726
RAPSN	1.5117	0.763849	-0.0888175	0.72891
USP19	1.98045	-1.15844	1.39799	0.740001
SHPRH	0.987653	1.16759	0.0678822	0.741041
MARCH4	2.11235	0.216823	-0.0863051	0.747624
TRIM45	0.640682	-0.673998	2.28511	0.750599
ZNF598	0.934903	0.581393	0.755202	0.757166
FBXO24	2.18755	0.499358	-0.408818	0.759362
RNF40	0.87243	2.33981	-0.920421	0.763939
TRIM28	0.903958	1.31383	0.084125	0.767306
CAND2	1.37111	-0.323236	1.25423	0.767367
RNF168	2.54802	-1.24058	0.997389	0.768277
MEX3B	-0.560424	1.80368	1.0642	0.769154
UCHL5	-1.03432	2.29451	1.06367	0.774619
CAND1	0.297606	0.816337	1.22691	0.780283
USP33	1.10575	-0.54975	1.83816	0.798053
CHD4	0.648906	0.74969	1.00201	0.800201
RAG1	-0.68802	1.38936	1.71961	0.806983
RNF157	1.09239	3.03646	-1.66829	0.820189
C1orf164	0.400714	0.469884	1.59685	0.822484
MSL2L1	3.22021	-0.457472	-0.293083	0.823217
OTUD1	0.798114	1.46686	0.27381	0.846262
FBXO25	2.70443	-1.17643	1.01507	0.847691
OTUB1	1.05822	1.79222	-0.231081	0.87312
PCGF1	1.94665	-0.330592	1.06158	0.892547
TRAF6	1.85562	1.37887	-0.545994	0.896167
March3	0.42511	1.76703	0.49641	0.896182
TRIM54	1.76447	0.820366	0.126542	0.903794
RAD18	-1.00578	2.21894	1.58405	0.932402
TRIM56	0.683925	1.44831	0.682281	0.938173
BIRC2	1.88804	-1.01547	1.94688	0.939815
UBR5	1.99954	-0.644925	1.48474	0.946451
RNF146	-0.827844	2.74475	0.949135	0.955346
FBXO9	1.12573	1.50053	0.325885	0.984048
USP9X	2.95854	0.543416	-0.491174	1.00359
CHD3	0.737396	-0.507781	2.78446	1.00469
PDZRN3	2.53623	-0.310095	0.8055	1.01054
MARCH1	-1.49165	2.33121	2.20029	1.01328
MARCH6	-0.118238	0.273363	2.89522	1.01678
TRAF7	1.83983	0.628513	0.63536	1.03457
BDKRB2	-0.319476	3.40613	0.109729	1.06546
USP18	1.38441	1.42193	0.39903	1.06846
NSMCE1	0.482965	0.411267	2.3675	1.08724
USP13	0.81753	1.48645	0.966169	1.09005
USP26	2.40057	0.192545	0.684308	1.09247
RUFY1	1.84394	0.170034	1.26712	1.09369
OTUD6B	3.25353	-0.776941	0.862832	1.11314
RNF186	0.195628	1.50866	1.66275	1.12235
RNF215	3.22131	1.32201	-1.09367	1.14988
MKRN2	1.09463	3.36728	-0.988498	1.1578
TRIM9	0.598769	2.05346	0.828183	1.16014
RNF207	0.311309	1.3748	1.9341	1.20674
RC3H2	0.0186064	3.20953	0.491647	1.23993
RNF170	3.30153	0.0116145	0.416199	1.24311
PJA1	0.991634	1.44876	1.33638	1.25892
MICAL1	-0.0770423	1.67247	2.22929	1.27491
CBL	0.0318061	0.338918	3.47922	1.28332
EIF3H	0.712721	1.29891	1.88072	1.29745
TNFAIP3	-0.756577	2.55048	2.11209	1.302
RBCK1	0.667076	1.40382	1.88069	1.3172
USP29	0.997408	2.45343	0.558062	1.3363
RC3H1	1.52608	1.6322	0.891624	1.34997
AGTR2	1.11767	3.57256	-0.628789	1.35381
ZNRF3	0.891988	2.07174	1.19693	1.38689
TRIM55	0.59679	2.7077	0.932728	1.41241
UBR2	2.21866	1.03595	0.995244	1.41662
USP34	1.76915	0.307561	2.20259	1.42643
USP36	1.52706	0.616602	2.19884	1.4475
OTUD7B	2.38461	1.35063	0.650585	1.46194
USP47	1.09287	1.99957	1.33041	1.47428
USP15	1.21624	1.50887	1.74345	1.48952
PC: Chk1	-1.34175	2.75775	3.36313	1.59304
CUL7	0.80251	4.80815	-0.823895	1.59559
USP39	3.9277	1.23229	-0.229832	1.64338
FBXO7	2.93338	0.0337144	2.23446	1.73385
FBXO3	1.34812	0.520492	3.37284	1.74715
RNF187	2.18689	1.48211	1.61859	1.76253
TRAF3	0.0806818	3.67015	1.63667	1.79583
TRIM63	1.86783	1.84369	1.79663	1.83605
USPL1	1.9578	2.87671	1.09868	1.97773
RFWD2	1.0102	3.38748	1.74387	2.04718
TRIM17	3.35458	3.2052	-0.391436	2.05611
RNF175	1.44478	1.76581	3.20335	2.13798
PC: p53	3.30269	2.14453	2.28563	2.57762
RFWD3	0.984107	4.42155	2.76869	2.72478
